# Supplementary material for: A test of native plant adaptation more than one century after introduction of the invasive Carpobrotus edulis to the NW Iberian Peninsula
Source: BMC Ecol Evol. 2021 Apr 28;21:69. doi: 10.1186/s12862-021-01785-x (PMC8080363; doi:10.1186/s12862-021-01785-x)
Supplement: Supplementary file 6 — Additional file 6: The full information on sampling locations, experimental treatments, initial and final fresh masses and final root and total dry masses for all native and Carpobrotus plants in the experiment. [file 12862_2021_1785_MOESM6_ESM.xlsx]

## Sheet: dataCarpNat
	Species.codes	Species	Competition	Procedence.Carpo	Days.of.Native.sp..adaptation.to.the.Greenhouse	Initial.fresh.mass.Carpob.	sup1	sup2	Final.fresh.mass.Carpob.	Dry.root.mass.Carpob.	Dry.total.mass.Carpob	Dry.above.mass.Carpob	Init.Fresh.mass.Native.sp.	Final.fresh.mass.Native.sp.	Dry.root.mass.Native.sp.	Dry.total.mass.Native.sp.
16	N2_E	N2_E	-	-	22	NA	1	1	NA	NA	NA	NA	4	10.2	1.038	3.406
17	N2_E	N2_E	-	-	22	NA	1	1	NA	NA	NA	NA	3	10.7	0.244	4.184
18	N2_E	N2_E	-	-	1	NA	0	0	NA	NA	NA	NA	5.7	NA	NA	NA
19	N2_E	N2_E	-	-	22	NA	1	1	NA	NA	NA	NA	6.7	16.1	1.448	7.324
20	N2_E	N2_E	-	-	22	NA	1	1	NA	NA	NA	NA	7.9	16.4	1.416	6.779
21	CPT/N2_E	European Carpobrotus	N2_E	Caminha, Moledo (PT)	22	27.9	1	1	46.5	0.956	9.267	8.311	6.2	8.9	0.501	2.235
22	CPT/N2_E	European Carpobrotus	N2_E	Caminha, Moledo (PT)	22	23.4	1	0	64.3	1.221	12.225	11.004	4.4	0.8	0.04	0.318
23	CPT/N2_E	European Carpobrotus	N2_E	Caminha, Moledo (PT)	22	33.3	1	1	53	1.089	11.613	10.524	4.7	5.6	0.4	2.458
24	CPT/N2_E	European Carpobrotus	N2_E	Caminha, Moledo (PT)	5	22.2	0	0	74.5	1.693	14.987	13.294	5.1	1.7	0.305	0.772
25	CPT/N2_E	European Carpobrotus	N2_E	Caminha, Moledo (PT)	48	36.7	0	0	83.8	1.549	18.115	16.566	1.7	NA	NA	NA
26	CSA/N2_E	African Carpobrotus	N2_E	Hawston (SA)	48	28.2	1	1	47.5	1.201	10.048	8.847	1.3	6.7	0.533	1.787
27	CSA/N2_E	African Carpobrotus	N2_E	Hawston (SA)	22	27.4	0	0	52.1	1.305	8.845	7.54	5.7	5.6	0.34	3.105
28	CSA/N2_E	African Carpobrotus	N2_E	Hawston (SA)	22	19.1	1	1	NA	NA	NA	NA	5.8	12.7	1.288	4.759
29	CSA/N2_E	African Carpobrotus	N2_E	Hawston (SA)	22	17.9	1	1	24	0.559	4.639	4.08	2.9	3.4	0.166	1.162
30	CSA/N2_E	African Carpobrotus	N2_E	Hawston (SA)	22	13.6	1	1	32.3	0.749	5.904	5.155	5.9	17.9	1.885	4.848
31	N3_E	N3_E	-	-	54	NA	1	1	NA	NA	NA	NA	1.7	40.4	3.606	10.706
32	N3_E	N3_E	-	-	28	NA	1	1	NA	NA	NA	NA	6.3	41.8	3.772	11.385
33	N3_E	N3_E	-	-	28	NA	1	1	NA	NA	NA	NA	7.8	45.9	2.84	9.853
34	N3_E	N3_E	-	-	28	NA	1	1	NA	NA	NA	NA	7.1	14.9	0.933	6.072
35	N3_E	N3_E	-	-	28	NA	1	1	NA	NA	NA	NA	8.9	24.3	2.277	8.065
36	CPT/N3_E	European Carpobrotus	N3_E	Caminha, Moledo (PT)	28	23.7	1	1	32.3	0.773	6.323	5.55	5.7	58.5	4.319	14.249
37	CPT/N3_E	European Carpobrotus	N3_E	Caminha, Moledo (PT)	28	34.9	1	0	57.9	1.446	11.682	10.236	6.2	7.8	0.644	3.441
38	CPT/N3_E	European Carpobrotus	N3_E	Caminha, Moledo (PT)	28	29.3	1	1	58.7	1.048	10.343	9.295	2.6	5.6	0.32	1.83
39	CPT/N3_E	European Carpobrotus	N3_E	Caminha, Moledo (PT)	28	32.5	1	1	53.3	1.527	11.039	9.512	2.5	32.5	3.325	7.971
40	CPT/N3_E	European Carpobrotus	N3_E	Caminha, Moledo (PT)	28	23.3	1	1	44.6	1.238	8.86	7.622	3.7	11.8	1.177	3.811
41	CSA/N3_E	African Carpobrotus	N3_E	Hawston (SA)	28	21.7	1	0	19.7	0.643	4.726	4.083	5	5	0.283	3.025
42	CSA/N3_E	African Carpobrotus	N3_E	Hawston (SA)	28	20	1	1	9.4	0.466	2.871	2.405	4.7	17	2.075	6.87
43	CSA/N3_E	African Carpobrotus	N3_E	Hawston (SA)	28	17.8	1	1	27.7	0.753	6.378	5.625	4.3	15.8	1.664	5.864
44	CSA/N3_E	African Carpobrotus	N3_E	Hawston (SA)	28	21.5	1	1	10.8	0.022	2.753	2.731	7.2	18.3	2.483	5.795
45	CSA/N3_E	African Carpobrotus	N3_E	Hawston (SA)	28	12.6	0	0	47.3	0.957	8.688	7.731	4.2	0.4	NA	0.394
61	N2	N2	-	-	27	NA	1	1	NA	NA	NA	NA	4.4	4.9	0.219	1.864
62	N2	N2	-	-	27	NA	0	0	NA	NA	NA	NA	8.8	NA	NA	NA
63	N2	N2	-	-	1	NA	1	1	NA	NA	NA	NA	3.8	10.4	0.86	3.77
64	N2	N2	-	-	1	NA	1	1	NA	NA	NA	NA	2.5	9	0.51	3.295
65	N2	N2	-	-	27	NA	1	1	NA	NA	NA	NA	6.9	18.5	2.135	6.031
66	CPT/N2	European Carpobrotus	N2	Caminha, Moledo (PT)	27	36.5	0	0	94.1	1.367	18.362	16.995	2.2	0.6	0.027	0.365
67	CPT/N2	European Carpobrotus	N2	Caminha, Moledo (PT)	27	31.3	0	0	60	0.721	13.83	13.109	12.3	5.5	0.762	3.457
68	CPT/N2	European Carpobrotus	N2	Caminha, Moledo (PT)	1	25.2	1	1	49.6	1.251	11.967	10.716	6.4	11.8	0.927	4.715
69	CPT/N2	European Carpobrotus	N2	Caminha, Moledo (PT)	27	25.7	1	1	9.9	0.971	10.349	9.378	4.6	53.5	0.83	4.187
70	CPT/N2	European Carpobrotus	N2	Caminha, Moledo (PT)	1	25.3	1	1	48.9	1.165	9.837	8.672	3.8	14.3	1.521	3.963
71	CSA/N2	African Carpobrotus	N2	Hawston (SA)	27	12.1	0	1	2.3	NA	0.765	0.765	4.3	17.4	1.584	5.011
72	CSA/N2	African Carpobrotus	N2	Hawston (SA)	1	14.7	1	1	15.6	0.366	4.23	3.864	8.9	7.6	0.442	2.64
73	CSA/N2	African Carpobrotus	N2	Hawston (SA)	27	19.2	1	1	7.9	0.306	2.118	1.812	5.2	14.9	1.213	4.217
74	CSA/N2	African Carpobrotus	N2	Hawston (SA)	27	18.5	1	1	16.7	0.551	5.7	5.149	5.5	10.4	0.918	4.428
75	CSA/N2	African Carpobrotus	N2	Hawston (SA)	27	19.9	1	1	14.7	0.615	4.505	3.89	3.5	16.4	1.821	5.699
76	N3	N3	-	-	1	NA	1	1	NA	NA	NA	NA	9.8	24.3	2.707	9.041
77	N3	N3	-	-	1	NA	1	1	NA	NA	NA	NA	3.5	25	2.449	8.717
78	N3	N3	-	-	1	NA	1	1	NA	NA	NA	NA	5.9	26.6	3.381	9.48
79	N3	N3	-	-	1	NA	1	1	NA	NA	NA	NA	6.9	17.2	1.587	7.11
80	N3	N3	-	-	1	NA	1	1	NA	NA	NA	NA	9.3	35.6	4.485	12.325
81	CPT/N3	European Carpobrotus	N3	Caminha, Moledo (PT)	1	22.4	1	1	41.5	0.979	8.564	7.585	7.6	23.7	2.461	8.335
82	CPT/N3	European Carpobrotus	N3	Caminha, Moledo (PT)	1	22.3	1	1	59.1	1.474	11.963	10.489	5.7	12.9	1.044	4.235
83	CPT/N3	European Carpobrotus	N3	Caminha, Moledo (PT)	1	19.1	1	1	29.4	0.681	6.725	6.044	15.7	32.4	3.672	9.799
84	CPT/N3	European Carpobrotus	N3	Caminha, Moledo (PT)	1	32.8	1	1	48.6	0.932	10.325	9.393	6.5	25	2.743	8.248
85	CPT/N3	European Carpobrotus	N3	Caminha, Moledo (PT)	1	26.7	1	1	19.1	0.594	5.814	5.22	9.9	18.3	2.217	6.453
86	CSA/N3	African Carpobrotus	N3	Hawston (SA)	1	12.5	1	1	9.1	0.343	2.314	1.971	6	18.7	2.37	6.317
87	CSA/N3	African Carpobrotus	N3	Hawston (SA)	1	18.1	1	1	13.5	0.543	4.282	3.739	5.4	13.5	0.838	4.402
88	CSA/N3	African Carpobrotus	N3	Hawston (SA)	1	9.1	1	1	15.1	1.036	2.191	1.155	14.7	13.2	0.738	4.754
89	CSA/N3	African Carpobrotus	N3	Hawston (SA)	1	19.4	1	1	16.3	0.41	3.493	3.083	8	19	1.726	7.198
90	CSA/N3	African Carpobrotus	N3	Hawston (SA)	1	17.7	1	1	19	0.504	4.305	3.801	3.7	10.8	1.168	3.923
109	N2_E	N2_E	-		5	NA	1	1	NA	NA	NA	NA	6.1	16.1	1.567	5.332
110	CPT/N2_E	European Carpobrotus	N2_E	Caminha, Moledo (PT)	5	29.2	1	1	53.3	0.826	10.784	9.958	5.4	19.1	2.181	4.742
111	CSA/N2_E	African Carpobrotus	N2_E	Hawston (SA)	5	20.7	1	1	29.1	0.902	7.241	6.339	4.1	10.3	0.697	2.441
112	N2	N2	-		27	NA	1	1	NA	NA	NA	NA	2.1	12.4	0.903	4.142
113	CPT/N2	European Carpobrotus	N2	Caminha, Moledo (PT)	1	25.6	1	1	80.5	1.126	15.887	14.761	5.7	5.6	0.533	1.928
114	CSA/N2	African Carpobrotus	N2	Hawston (SA)	1	25.7	0	0	71.6	1.83	12.403	10.573	4.1	1.7	0.122	0.732
115	N3_E	N3_E	-		28	NA	1	1	NA	NA	NA	NA	7.4	44.4	6.217	14.065
116	CPT/N3_E	European Carpobrotus	N3_E	Caminha, Moledo (PT)	28	25.9	1	1	46.5	0.871	8.935	8.064	10.8	30.4	3.452	9.64
117	CSA/N3_E	African Carpobrotus	N3_E	Hawston (SA)	28	23.7	1	1	17.8	0.446	2.899	2.453	5	27.1	2.791	9.09
118	N3	N3	-		1	NA	1	1	NA	NA	NA	NA	9.1	26.5	2.484	10.001
119	CPT/N3	European Carpobrotus	N3	Caminha, Moledo (PT)	1	28.8	1	1	31.2	0.847	7.052	6.205	11.4	17.5	1.429	5.403
120	CSA/N3	African Carpobrotus	N3	Hawston (SA)	1	9.1	1	1	25.3	0.714	5.447	4.733	6.4	19	2.23	6.232
